# Supplementary material for: Oleanolic acid and moderate drinking increase the pancreatic GLP-1R expression of the β-cell mass deficiency induced hyperglycemia
Source: PeerJ. 2023 Jul 24;11:e15705. doi: 10.7717/peerj.15705 (PMC10373642; doi:10.7717/peerj.15705)
Supplement: Supplemental Information 2 [file peerj-11-15705-s002.zip]

Archive with 11 entries (10 files):
- Fig.1 Physiology/
- Fig.1 Physiology/Etoh.jpg
- Fig.1 Physiology/Fig.1 Body weight.xlsx
- Fig.1 Physiology/Fig.1 FBG.xlsx
- Fig.1 Physiology/Fig.1 Food intake.xlsx
- Fig.1 Physiology/Fig.1 islets.png.baiduyun.uploading.cfg
- Fig.1 Physiology/Fig.Insulin IHC  .png.baiduyun.uploading.cfg
- Fig.1 Physiology/OA+Etoh.jpg
- Fig.1 Physiology/OA.jpg
- Fig.1 Physiology/STZ.jpg
- Fig.1 Physiology/control.jpg
