# Supplementary material for: Oleanolic acid and moderate drinking increase the pancreatic GLP-1R expression of the β-cell mass deficiency induced hyperglycemia
Source: PeerJ. 2023 Jul 24;11:e15705. doi: 10.7717/peerj.15705 (PMC10373642; doi:10.7717/peerj.15705)
Supplement: Supplemental Information 8 [file peerj-11-15705-s008.zip]

Archive with 22 entries (16 files):
- Fig.4 INS and GLU/
- Fig.4 INS and GLU/Control/
- Fig.4 INS and GLU/Control/Gcg.tif
- Fig.4 INS and GLU/Control/Ins.tif
- Fig.4 INS and GLU/Control/merge.tif
- Fig.4 INS and GLU/EtOH/
- Fig.4 INS and GLU/EtOH/Gcg.tif
- Fig.4 INS and GLU/EtOH/Ins.tif
- Fig.4 INS and GLU/EtOH/merge.tif
- Fig.4 INS and GLU/Fig.4 Insulin and Glucagon.xlsx
- Fig.4 INS and GLU/OA/
- Fig.4 INS and GLU/OA/Gcg.tif
- Fig.4 INS and GLU/OA/Ins.tif
- Fig.4 INS and GLU/OA/merge.tif
- Fig.4 INS and GLU/OA+E/
- Fig.4 INS and GLU/OA+E/Gcg.tif
- Fig.4 INS and GLU/OA+E/Ins.tif
- Fig.4 INS and GLU/OA+E/merge.tif
- Fig.4 INS and GLU/STZ/
- Fig.4 INS and GLU/STZ/Gcg.tif
- Fig.4 INS and GLU/STZ/Ins.tif
- Fig.4 INS and GLU/STZ/merge.tif
