# Supplementary material for: Oleanolic acid and moderate drinking increase the pancreatic GLP-1R expression of the β-cell mass deficiency induced hyperglycemia
Source: PeerJ. 2023 Jul 24;11:e15705. doi: 10.7717/peerj.15705 (PMC10373642; doi:10.7717/peerj.15705)
Supplement: Supplemental Information 10 [file peerj-11-15705-s010.zip]

Archive with 2 entries (2 files):
- Fig.5 OA+E 400x.tif
- Fig.5 EtOH 400x.tif
